# Supplementary material for: Natural Killer Cell-Secreted IFN-γ and TNF-α Mediated Differentiation in Lung Stem-like Tumors, Leading to the Susceptibility of the Tumors to Chemotherapeutic Drugs
Source: Cells. 2025 Jan 10;14(2):90. doi: 10.3390/cells14020090 (PMC11763808; doi:10.3390/cells14020090)
Supplement: Supplementary file 1 [file cells-14-00090-s001.zip]

Archive with 1 entries (1 files):
- cells-3319023-supplementary.pdf
